# Supplementary material for: An Expressed Sequence Tag (EST)-enriched genetic map of turbot (Scophthalmus maximus): a useful framework for comparative genomics across model and farmed teleosts
Source: BMC Genet. 2012 Jul 2;13:54. doi: 10.1186/1471-2156-13-54 (PMC3464660; doi:10.1186/1471-2156-13-54)
Supplement: Additional file 5 — Figure S2. Consensus, female and male genetic maps of turbot. [file 1471-2156-13-54-S5.xlsx]

## Sheet: Hoja1
Sequence	Code	Linkage group	Origin	Position	Marker type	Annotation	E-val	Primer pairs	Annealing temperature
AF182088	1/4AC18	LG01	Genetics2007	52.263	Framework	Anonymous
AF182089	2/5TG14	LG19	Genetics2007	20.738	Framework	Anonymous
AF182092	3/20CA17	LG16(LG19)	Genetics2007	43.462	Framework	Anonymous
AF182090	3/3GT	LG06	Genetics2007	4.928	Framework	Anonymous
AF182091	3/9CA15	LG12	Genetics2007	6.375	Framework	Anonymous
AF182094	4/4CA4/13	LG12	Genetics2007	8.116	Framework	Anonymous
AF182095	4/5CA22/6/2	LG09	Genetics2007	66.136	Framework	Anonymous
AF182097	7/1TC18	LG06	Genetics2007	90.147	LOD<3.0	Anonymous
AF182080	B11-I12/6/3	LG07	Genetics2007	19.2	Framework	Anonymous
AF182082	B12-IGT14	LG04	Genetics2007	58.465	Framework	Anonymous
AF182087	F12-ITG16	LG09	Genetics2007	38.374	Framework	Anonymous
AF182084	F1-OCA19	LG19	Genetics2007	18.645	Framework	Anonymous
AF182086	F8-I11/8/17	LG24	Genetics2007	2.749	Framework	Anonymous
n.a. Estoup et al 1998	Sma1-125INRA	LG13	Genetics2007	2.768	LOD<3.0	Anonymous
n.a. Estoup et al 1998	Sma1-152INRA	LG05	Genetics2007	35.741	Framework	Anonymous
n.a. Estoup et al 1998	Sma3-10INRA	LG11	Genetics2007	42.42	LOD<3.0	Anonymous
n.a. Estoup et al 1998	Sma3-129INRA	LG17	Genetics2007	46.302	Framework	Anonymous
n.a. Estoup et al 1998	Sma3-12INRA	LG06	Genetics2007	26.024	Framework	Anonymous
n.a. Estoup et al 1998	Sma3-8INRA	LG16	Genetics2007	66.493	Framework	Anonymous
n.a. Estoup et al 1998	Sma4-14INRA	LG07	Genetics2007	38.41	LOD<3.0	Anonymous
n.a. Estoup et al 1998	Sma5-111INRA	LG22	Genetics2007	8.594	Framework	Anonymous
DQ659661	SMAC01	LG02	Chen et al., 2007	29.772	LOD<3.0	Mus musculus chromosome 19, clone RP23-160F18	4e-15
DQ454081	SMAC03	Unlinked	Chen et al., 2007	n.a.	UnLinked	Mus musculus BAC clone RP23-235M17 from 17	2e-13
DQ454100	SMAC04	LG06	Chen et al., 2007	86.607	LOD<3.0	Mus musculus BAC clone RP23-126F14 from 14	5e-15
DQ454101	SMAC05	LG09	Chen et al., 2007	63.506	Framework	Translocase of inner mitochondrial membrane 10 homolog	3e-67
DQ454088	SMAC06	LG17	Chen et al., 2007	0	Framework	phospholipase C delta 1A	5e-28
DQ454090	SMAC07	LG01	Chen et al., 2007	74.958	Framework	CCR3 mRNA for C-C chemokine receptor-3	1e-85
DQ659632	SMAC08	LG08	Chen et al., 2007	12.617	Framework	phospholipase D2	1e-93
DQ659638	SMAC09	LG01	Chen et al., 2007	51.489	Framework	Mus musculus X BAC RP23-330G24	3e-11
DQ659672	SMAC11	LG03	Chen et al., 2007	32.638	Framework	Mouse DNA sequence from clone RP23-235A15 on chromosome 2	2e-20
HS029651	Sma-E100	LG07	Navajas-Pérez et al., submitted	14.066	Framework	SH2 domain-containing protein 1A-like [Danio rerio]	7e-35
HS031439	Sma-E105	LG19	Navajas-Pérez et al., submitted	19.442	Framework	Zebrafish DNA sequence from clone CH211-28E16 in linkage group 23	0
HS030447	Sma-E112	LG17	Navajas-Pérez et al., submitted	6.707	Framework	Villin-1 [Dicentrarchus labrax]	2e-28
HS030462	Sma-E113	Unlinked	Navajas-Pérez et al., submitted	n.a.	UnLinked	GRB2-related adaptor protein 2 [Danio rerio]	2e-23
HS031010	Sma-E117	LG09	Navajas-Pérez et al., submitted	58.577	Framework	mitochondrial tumor suppressor 1-like [Danio rerio]	5e-16
HS031242	Sma-E118	LG03	Navajas-Pérez et al., submitted	52.302	Framework	ubiquitin protein ligase E3 component n-recognin 1 [Danio rerio]	1e-22
HS031368	Sma-E120	LG13	Navajas-Pérez et al., submitted	47.161	Framework	ubiquitin domain-containing protein UBFD1 [Danio rerio]	1e-53
HS032223	Sma-E127	LG23	Navajas-Pérez et al., submitted	28.875	Framework	mitochondrial ribosomal protein L19 [Danio rerio]	2e-32
EY455704.1	Sma-E128	LG20	Navajas-Pérez et al., submitted	17.148	Framework	amyloid beta (A4) precursor protein a [Danio rerio]	3e-80
EY454995.1	Sma-E137	LG16	Navajas-Pérez et al., submitted	1.25	Framework	fibrinogen alpha chain [Danio rerio]	7e-61
EY454370.1	Sma-E139	LG09	Navajas-Pérez et al., submitted	37.583	Framework	transcription initiation factor IIA subunit 1 [Danio rerio]	4e-23
EY454847.1	Sma-E142	LG19	Navajas-Pérez et al., submitted	6.793	LOD<3.0	No homology
HS032121	Sma-E144	LG10	Navajas-Pérez et al., submitted	61.505	Framework	UDP-glucuronosyltransferase 2A2 precursor [Salmo salar]	2e-16
EY455268.1	Sma-E154	LG23	Navajas-Pérez et al., submitted	32.86	Framework	Novel protein similar to vertebrate nuclear receptor binding protein (NRBP) OS=Danio rerio GN=si:dkey-12h9.7 PE=4 SV=1	4e-9
EY455370.1	Sma-E156	LG11	Navajas-Pérez et al., submitted	45.997	LOD<3.0	Q7SZ54 Zgc:63689 OS=Danio rerio GN=zgc:63689 PE=...	1e-5
EY455452.1	Sma-E158	LG16	Navajas-Pérez et al., submitted	8.955	Framework	chloride channel CLC-5-like [Danio rerio]	5e-08
EY455835.1	Sma-E159	LG17	Navajas-Pérez et al., submitted	33.482	Framework	Salmo salar clone ssal-rgf-502-163 Polypyrimidine tract-binding protein 2 putative mRNA	1e-05
EY456203.1	Sma-E164	LG14	Navajas-Pérez et al., submitted	60.662	Framework	Homocysteine-responsive endoplasmic reticulum-resident ubiquitin-like domain member 2 protein [Salmo salar]	0
EY977553.1	Sma-E167	LG22	Navajas-Pérez et al., submitted	0	Framework	T-complex protein 1 subunit gamma [Salmo salar]	6e-83
EY454972.1	Sma-E168	LG23	Navajas-Pérez et al., submitted	0.429	Framework	sorting nexin-3 [Danio rerio]	6e-07
FE949364.1	Sma-E170	LG16	Navajas-Pérez et al., submitted	0	Accesory	Ubiquitin carboxyl-terminal hydrolase OS=Tetraodon nigroviridis GN=GSTENG00027866001 PE=3 SV=1	0
FE943530.1	Sma-E174	Unlinked	Navajas-Pérez et al., submitted	n.a.	UnLinked	Carboxypeptidase N, polypeptide 1 [Danio rerio]	4e-64
FE947490.1	Sma-E180	LG04	Navajas-Pérez et al., submitted	53.092	Framework	elastase 2 precursor [Paralichthys olivaceus]	1e-69
HS029459	Sma-E183	LG16	Navajas-Pérez et al., submitted	57.157	Framework	B-cell translocation gene 1 EMBL:BX255893.5 5.2e-54 D. rerio	5.2e-54
FE944760.1	Sma-E184	LG17	Navajas-Pérez et al., submitted	55.844	Framework	eukaryotic translation initiation factor 2 [Danio rerio]	5e-16
FE947751.1	Sma-E187	LG16	Navajas-Pérez et al., submitted	0	Framework	Prefoldin subunit 3 [Salmo salar]	1e-88
FE943565.1	Sma-E189	LG20	Navajas-Pérez et al., submitted	17.815	Framework	RCC1 and BTB domain-containing protein 1 [Danio rerio]	5e-38
FE950319.1	Sma-E191	LG01	Navajas-Pérez et al., submitted	0	Accesory	myelocytomatosis oncogene a [Danio rerio]	1e-14
FE952003.1	Sma-E194	LG07	Navajas-Pérez et al., submitted	43.478	LOD<3.0	tryptophan 2,3-dioxygenase [Danio rerio]	1e-51
FE947766.1	Sma-E195	LG18	Navajas-Pérez et al., submitted	12.245	Framework	No homology
FE946437.1	Sma-E197	LG09	Navajas-Pérez et al., submitted	35.808	Framework	clone CH73-211L13 in linkage group 3 EMBL:CU672266 D. rerio	0
FE945305.1	Sma-E205	LG19	Navajas-Pérez et al., submitted	14.021	Framework	aldose 1-epimerase [Danio rerio]	6e-21
HS031332	Sma-E215	LG13	Navajas-Pérez et al., submitted	49.454	Framework	hemoglobin beta-2 subunit [Scophthalmus maximus]	4e-36
HS032074	Sma-E218	LG08	Navajas-Pérez et al., submitted	10.08	Framework	inositol 1,4,5-trisphosphate 3-kinase C [Danio rerio]	5e-05
HS032420	Sma-E220	LG10	Navajas-Pérez et al., submitted	48.138	Framework	enolase 1 alpha 2 [Scophthalmus maximus]	6e-37
DQ810879.1	Sma-E224	LG10	Navajas-Pérez et al., submitted	62.182	Framework	phospholipase C, eta 2 [synthetic construct]	4e-14
JF909027	Sma-E225	LG02	Navajas-Pérez et al., submitted	17.919	Framework	Integrin, beta-like 1 OS=Danio rerio GN=itgbl1 PE=2 SV=1	6e-18
JF909028	Sma-E227	LG18	Navajas-Pérez et al., submitted	9.294	Framework	Zebrafish DNA sequence from clone CH211-101C7 in linkage group 12	8e-65
JF909031	Sma-E231	LG01	Navajas-Pérez et al., submitted	15.717	LOD<3.0	LIG1, ligase I, DNA, ATP-dependent [Danio rerio]	6e-16
EY455317.1	Sma-E244	LG20	Navajas-Pérez et al., submitted	19.871	Framework	Mid1-interacting protein 1 [Salmo salar]	5e-08
EY455345.1	Sma-E248	LG09	Navajas-Pérez et al., submitted	49.623	Framework	Junction plakoglobin [Salmo salar]	3e-39
EY456812.1	Sma-E254	LG05	Navajas-Pérez et al., submitted	53.561	Framework	Gasterosteus aculeatus clone CNB103-D10 mRNA sequence	0.0005
EY456564.1	Sma-E255	LG20	Navajas-Pérez et al., submitted	10.209	Framework	6-phosphofructokinase type C [Dicentrarchus labrax] isozyme B) (PFK-B) [Danio rerio]	1e-91
EY977490.1	Sma-E261	LG15	Navajas-Pérez et al., submitted	4.497	Framework	sodium/potassium ATPase alpha subunit [Acanthopagrus schlegelii]	8e-47
EY455143.1	Sma-E270	LG20	Navajas-Pérez et al., submitted	30.069	Framework	warm temperature acclimation-related 65 kDa protein [Sparus aurata]	2e-10
EY454664.1	Sma-E272	LG03	Navajas-Pérez et al., submitted	67.183	Framework	alcohol dehydrogenase class-3 [Danio rerio]	2e-10
JF909033	Sma-E276	LG15	Navajas-Pérez et al., submitted	5.216	Framework	Chromosome undetermined SCAF7485, whole genome shotgun sequence. (Fragment) OS=Tetraodon nigroviridis GN=GSTENG00004547001 PE=4 SV=1	3e-4
JF909034	Sma-E277	LG01	Navajas-Pérez et al., submitted	61.515	Framework	Gasterosteus aculeatus clone VMRC26-150E01. complete sequence	2e-53
EY454783.1	Sma-E279	LG16	Navajas-Pérez et al., submitted	0	Accesory	fibrinogen alpha chain [Danio rerio]	2e-80
HS030649	Sma-E283	LG04	Navajas-Pérez et al., submitted	10.006	Framework	Chromosome 1 SCAF14995, whole genome shotgun sequence. (Fragment) OS=Tetraodon nigroviridis GN=GSTENG00028784001 PE=4 SV=1	7e-4
HS031426	Sma-E284	LG11	Navajas-Pérez et al., submitted	24.353	Framework	TSA: Hippoglossus hippoglossus all_halibut.192.C1 mRNA sequence	3e-134
FE947436	Sma-E286	LG23	Navajas-Pérez et al., submitted	0	Accesory	Chromosome undetermined SCAF7104, whole genome shotgun sequence. (Fragment) OS=Tetraodon nigroviridis GN=GSTENG00003677001 PE=3 SV=1	0.046
HS032413	Sma-E289	LG15	Navajas-Pérez et al., submitted	39.159	Framework	Chromosome undetermined SCAF14725, whole genome shotgun sequence OS=Tetraodon nigroviridis GN=GSTENG00023231001 PE=4 SV=1	5e-9
DQ810879.1	Sma-E290	LG10	Navajas-Pérez et al., submitted	62.138	Framework	phospholipase C-beta 1 [Paralichthys olivaceus]	5e-06
EY456744.1	Sma-E294	LG23	Navajas-Pérez et al., submitted	0	Accesory	Zebrafish DNA sequence from clone DKEY-69P22 in linkage group 5	0
FE950878.1	Sma-E302	LG09	Navajas-Pérez et al., submitted	38.104	Framework	Xrn2 EMBL:CT573061 0.00019 D. rerio	0
FE946501.1	Sma-E305	LG08	Navajas-Pérez et al., submitted	41.093	Framework	Zacco pachycephalus clone ZD366 microsatellite sequence	9e-12
FE944821.1	Sma-E310	LG12	Navajas-Pérez et al., submitted	31.91	LOD<3.0	Zebrafish DNA sequence from clone DKEY-5P1 in linkage group 20	2e-06
FE946649.1	Sma-E315	LG06	Navajas-Pérez et al., submitted	40.217	Framework	Tetraodon nigroviridis full-length cDNA	6e-95
FE943875.1	Sma-E316	LG21	Bouza et al., 2008	24.154	Framework	Gasterosteus aculeatus clone CNB127-H04 mRNA sequence	2e-82
FE945634.1	Sma-E317	LG16	Bouza et al., 2008	0	Accesory	Zebrafish DNA sequence from clone CH73-39G20 in linkage group 18	0.0009
FE945271.1	Sma-E318	Unlinked	Bouza et al., 2008	n.a.	UnLinked	TSA: Hippoglossus hippoglossus all_halibut.89.C1 mRNA sequence	4e-68
FE944549.1	Sma-E50	LG14	Navajas-Pérez et al., submitted	0	Accesory	Disabled homolog 2 [Salmo salar]	1e-17
EY455186.1	Sma-E51	LG16	Navajas-Pérez et al., submitted	0	Accesory	Profilin-2 (Salmo salar)	3e-16
EY455366.1	Sma-E52	LG03	Navajas-Pérez et al., submitted	16.655	Framework	Ubiquitin-conjugating enzyme E2 D2 [Salmo salar]	5e-59
EY456770.1	Sma-E61	LG15	Navajas-Pérez et al., submitted	0.85	Framework	Galectin-9 [Salmo salar]	7e-17
EY456073.1	Sma-E71	LG09	Navajas-Pérez et al., submitted	31.768	Framework	UDP-glucose dehydrogenase [Danio rerio]	4e-90
EY456139.1	Sma-E72	LG03	Navajas-Pérez et al., submitted	65.946	Framework	PolyADP-ribose glycohydrolase ARH3 [Salmo salar]	8e-49
EY977632.1	Sma-E74	LG13	Navajas-Pérez et al., submitted	65.856	Framework	splicing factor. arginine/serine-rich 2 (SC-35) [Danio rerio]	2e-39
EY455136.1	Sma-E78	LG07	Navajas-Pérez et al., submitted	33.698	LOD<3.0	nuclear cap-binding protein subunit 1 [synthetic construct	1e-40
EY454176.1	Sma-E79	LG05	Navajas-Pérez et al., submitted	0	Accesory	Zebrafish DNA sequence from clone CH211-121H6. complete sequence (Profiling of infection specific mRNA transcripts of the European seabass Dicentrarchus labrax)	1e-17
EY454439.1	Sma-E82	LG13	Navajas-Pérez et al., submitted	12.364	Framework	Ferritin, middle subunit [Salmo salar]	8e-78
FE946202.1	Sma-E84	LG07	Navajas-Pérez et al., submitted	41.139	LOD<3.0	Gasterosteus aculeatus clone CH213-173B10. complete sequence. chromosome IV	1e-18
HS032333	Sma-E86	LG15	Navajas-Pérez et al., submitted	10.183	Framework	Zgc:162608 protein [Danio rerio]	9e-36
EY455139.1	Sma-E91	LG22	Navajas-Pérez et al., submitted	0	Accesory	ribosomal protein L35a [Solea senegalensis]	0
HS029712	Sma-E96	LG11	Navajas-Pérez et al., submitted	41.48	Framework	myeloid cell lineage chitinase [Oncorhynchus mykiss]	3e-11
HS029933	Sma-E97	LG08	Navajas-Pérez et al., submitted	42.064	Framework	Zacco pachycephalus clone ZD366 microsatellite sequence	1e-11
HS030286	Sma-E99	LG09	Navajas-Pérez et al., submitted	12.157	Framework	cytosolic malate dehydrogenase A [Oryzias latipes]	2e-159
FR720324	SmaSNP_1	LG06	Vera et al., 2011	24.102	Framework	Scophthalmus maximus partial aromatase gene for cytochrome P450 aromatase	0
FE949347.1	SmaSNP_100	LG09	Vera et al., 2011	19.471	LOD<3.0	Fibrinogen gamma polypeptide [Danio rerio] gb|AAH45868.1| Fibrinogen, gamma polypeptide [Danio rerio] gb|AAI65806.1| Fgg protein [Danio rerio]	1e-169
EY454988	SmaSNP_101	LG19	Vera et al., 2011	0	Accesory	Cystatin n=2 Tax=Salmo salar RepID=B5X6A6_SALSA	2e-31
EY454712	SmaSNP_103	LG02	Vera et al., 2011	10.087	LOD<3.0	Coagulin factor II n=1 Tax=Larimichthys crocea RepID=B6RK59_LARCR	0
EY454558	SmaSNP_104	Unlinked	Vera et al., 2011	n.a.	UnLinked	matrix metalloproteinase 3/10a [Notophthalmus viridescens]	1e-116
FE943421.1	SmaSNP_106	LG09	Vera et al., 2011	45.771	Framework	hypothetical protein [Epinephelus bruneus]	1e-27
FE946796.1	SmaSNP_113	LG12	Vera et al., 2011	9.452	Framework	Elastase-like serine protease n=3 Tax=Sparidae RepID=A7Y355_9PERO	1e-133
EY456698	SmaSNP_122	LG04	Vera et al., 2011	43.609	Framework	galactokinase 2 [Salmo salar]	4e-21
EY455132	SmaSNP_126	LG12	Vera et al., 2011	32.183	Framework	40S ribosomal protein SA	1e-48
FE948263.1	SmaSNP_130	Unlinked	Vera et al., 2011	n.a.	UnLinked	Adenosylhomocysteinase B [Salmo salar]	1e-26
EY456140	SmaSNP_131	Unlinked	Vera et al., 2011	n.a.	UnLinked	transducin beta-like protein 2 [Danio rerio]	1e-167
FE945271.1	SmaSNP_134	LG15	Vera et al., 2011	0	Accesory	alpha-2 macroglobulin like-protein [Danio rerio]	4e-39
FE947687.1	SmaSNP_136	Unlinked	Vera et al., 2011	n.a.	UnLinked	40S ribosomal protein S18 [Oncorhynchus mykiss]	3e-66
FE945246.1	SmaSNP_137	Unlinked	Vera et al., 2011	n.a.	UnLinked	Creatine kinase, testis isozyme [Esox lucius]	4e-42
FE946376.1	SmaSNP_139	LG02	Vera et al., 2011	35.539	LOD<3.0	No anot data	no anotado
EY454310	SmaSNP_140	LG12	Vera et al., 2011	2.091	Framework	PREDICTED: similar to Alpha-1-antiproteinase precursor (Alpha-1-antitrypsin) (Alpha-1-proteinase inhibitor) [Danio rerio]	6e-46
FE943784.1	SmaSNP_141	LG22	Vera et al., 2011	0	Accesory	40S ribosomal protein S5 n=28 Tax=Metazoa RepID=RS5_HUMAN	1e-110
FE945085.1	SmaSNP_143	LG02	Vera et al., 2011	0	Accesory	CCR4-NOT transcription complex, subunit 6 [Danio rerio]	1e-162
FE950888.1	SmaSNP_145	LG02	Vera et al., 2011	0	Accesory	Glyceraldehyde-3-phosphate dehydrogenase n=10 Tax=Elopocephala RepID=G3P_ONCMY	1e-139
FE944450.1	SmaSNP_147	LG08	Vera et al., 2011	25.604	Framework	Collagenase n=1 Tax=Oryzias latipes RepID=Q4AED4_ORYLA	4e-96
FE944627.1	SmaSNP_149	LG02	Vera et al., 2011	30.533	LOD<3.0	Thymosin beta 4 n=1 Tax=Psetta maxima RepID=Q27HX1_SCOMX	1e-10
EY454432	SmaSNP_150	LG13	Vera et al., 2011	25.35	LOD<3.0	selenoprotein X, 1 [Xenopus (Silurana) tropicalis]	8e-51
FE950112.1	SmaSNP_153	LG01	Vera et al., 2011	98.446	LOD<3.0	60S ribosomal protein L15 n=10 Tax=Gnathostomata RepID=B5DGV3_SALSA	1e-101
FE947222.1	SmaSNP_154	Unlinked	Vera et al., 2011	n.a.	UnLinked	elastase 4 precursor [Paralichthys olivaceus]	1e-142
FE951617.1	SmaSNP_157	LG10	Vera et al., 2011	43.409	Framework	Rhamnose-binding lectin	2e-66
FE949240.1	SmaSNP_160	LG22	Vera et al., 2011	38.861	LOD<3.0	Serum lectin isoform 4	2e-50
FE949152.1	SmaSNP_163	LG20	Vera et al., 2011	0	Accesory	Alpha-2-macroglobulin	2e-103
FE947203.1	SmaSNP_174	Unlinked	Vera et al., 2011	n.a.	UnLinked	Chymotrypsin-like elastase family, member 2A	7e-108
HS030457	SmaSNP_178	LG02	Vera et al., 2011	38.293	Framework	trypsinogen 1	1e-101
FE946716.1	SmaSNP_181	LG04	Vera et al., 2011	19.13	Framework	Ribosomal protein L13 n=5 Tax=Euteleostei RepID=B5DGD9_SALSA	1e-103
FE950557.1	SmaSNP_188	LG15	Vera et al., 2011	50.397	Framework	40S ribosomal protein S3 n=45 Tax=Chordata RepID=RS3_HUMAN	1e-132
FE950112.1	SmaSNP_19	LG01	Vera et al., 2011	97.592	LOD<3.0	Proteína ribosomal L15	1e-101
FE946411.1	SmaSNP_190	LG04	Vera et al., 2011	0	Accesory	Transaldolase (Fragment) n=1 Tax=Ctenopharyngodon idella RepID=Q8AY87_CTEID	1e-169
FE948150.1	SmaSNP_192	LG13	Vera et al., 2011	77.691	Framework	Ribosomal protein L3 n=9 Tax=Euteleostomi RepID=A9ZT76_SOLSE	0
HS029479	SmaSNP_194	LG20	Vera et al., 2011	1.582	Framework	Translationally-controlled tumor protein n=1 Tax=Psetta maxima RepID=TCTP_SCOMX	1e-64
FE950433.1	SmaSNP_196	Unlinked	Vera et al., 2011	n.a.	UnLinked	fibrinogen gamma polypeptide [Danio rerio]	8e-55
FE946681.1	SmaSNP_198	Unlinked	Vera et al., 2011	n.a.	UnLinked	Proteasome activator complex subunit 2 [Esox lucius]	1e-73
FE943610.1	SmaSNP_199	Unlinked	Vera et al., 2011	n.a.	UnLinked	Triosephosphate isomerase n=13 Tax=Percomorpha RepID=A3RH18_POERE	1e-133
FE949383.1	SmaSNP_200	LG14	Vera et al., 2011	0	Accesory	Alpha-1-microglobulin/bikunin precursor	1e-152
EY456789.1	SmaSNP_202	LG22	Vera et al., 2011	1.637	Framework	Elongation factor 1-alpha n=83 Tax=Coelomata RepID=Q4TBR6_TETNG	0
FE943434.1	SmaSNP_204	LG01	Vera et al., 2011	60.345	Framework	selenoprotein J	1e-160
FE944213.1	SmaSNP_21	Unlinked	Vera et al., 2011	n.a.	UnLinked	Complejo Mayor Histocompatibilidad 2a	1e-120
FE943116.1	SmaSNP_210	LG21	Vera et al., 2011	0	Framework	Nucleoside diphosphate kinase (Fragment) n=1 Tax=Psetta maxima RepID=A0EZX2_SCOMX	1e-76
FE944354.1	SmaSNP_28	LG19	Vera et al., 2011	0	Accesory	Hyaluronic acid binding protein 2	8e-30
FE946920.1	SmaSNP_29	LG06	Vera et al., 2011	0	Framework	Carboxipeptidasa A2 (Integridad tejidos)	0
FE949226.1	SmaSNP_3	LG10	Vera et al., 2011	64.36	LOD<3.0	erythroid 5-aminolevulinate sintetasa	0
FE947794.1	SmaSNP_30	LG02	Vera et al., 2011	40.217	Framework	Proteína ribosomal S19	0
FE949255.1	SmaSNP_31	LG05	Vera et al., 2011	11.676	Framework	Ceruloplasmina	1e-144
FE946805.1	SmaSNP_32	LG14	Vera et al., 2011	0	Accesory	fructose-1,6-bisphosphatase 1	1e-179
FE943681.1	SmaSNP_34	LG11	Vera et al., 2011	23.314	Framework	K18, simple type I keratin [Oncorhynchus mykiss]	1e-138
FE951212.1	SmaSNP_35	LG09	Vera et al., 2011	32.383	Framework	C1 inhibitor n=1 Tax=Oncorhynchus mykiss	0
FE948540.1	SmaSNP_40	LG02	Vera et al., 2011	0	Accesory	spleen stromal cell-derived factor-1 [Larimichthys crocea]	2e-36
EY454440	SmaSNP_44	LG13	Vera et al., 2011	67.84	LOD<3.0	ribosomal protein L19 [Danio rerio]	0
EY455079	SmaSNP_45	LG14	Vera et al., 2011	0	Accesory	Complement component C9 n=1 Tax=Paralichthys olivaceus	0
EY454234	SmaSNP_46	LG05	Vera et al., 2011	91.889	LOD<3.0	Pseudonocardia dioxanivorans CB1190	2e-09
EY454404	SmaSNP_47	Unlinked	Vera et al., 2011	n.a.	UnLinked	Rhamnose-binding lectin STL2 (Fragment) n=1 Tax=Hippocampus kuda	7e-07
FE949785,1	SmaSNP_5	Unlinked	Vera et al., 2011	n.a.	UnLinked	Protein translation factor SUI1 homolog	3e-44
FE951311.1	SmaSNP_52	LG11	Vera et al., 2011	0	Framework	PREDICTED: isoleucyl-tRNA synthetase [Taeniopygia guttata]	4e-22
FE947822.1	SmaSNP_58	LG09	Vera et al., 2011	46.278	Framework	Charged multivesicular body protein 1b [Salmo salar]	2e-81
FE948765.1	SmaSNP_61	LG09	Vera et al., 2011	0	Accesory	novel protein similar to vertebrate complement component 3 (C3) [Danio rerio]	2e-27
FE947637.1	SmaSNP_62	LG07	Vera et al., 2011	7.156	Framework	PREDICTED: es1 protein-like [Danio rerio]	1e-94
FE945799.1	SmaSNP_64	LG10	Vera et al., 2011	0	Accesory	Liparis atlanticus type II keratin	2e-47
FE949140.1	SmaSNP_68	LG23	Vera et al., 2011	27.865	Framework	Gasterosteus aculeatus clone CFW240-D01	4e-23
FE950122.1	SmaSNP_69	LG11	Vera et al., 2011	13.203	Framework	Signal transducer and activator of transcription 3 [Salmo salar] (desde 5')	1e-102
FE947765.1	SmaSNP_71	LG02	Vera et al., 2011	32.48	Framework	Apolipoprotein C-II n=1 Tax=Oplegnathus fasciatus RepID=B3VTP6_9PERO	7e-22
EY455605	SmaSNP_72	LG04	Vera et al., 2011	34.813	Framework	selenoprotein W2 [Artemia franciscana]	4e-11
FE951733.1	SmaSNP_73	LG12	Vera et al., 2011	27.231	Framework	Betaine homocysteine S-methyltansferase n=2 Tax=Percoidei RepID=A7XLV2_PERFV	0
EY456728	SmaSNP_74	LG19	Vera et al., 2011	0	Accesory	PREDICTED: hypothetical protein LOC368914 [Danio rerio]	3e-22
FE950454.1	SmaSNP_85	LG06	Vera et al., 2011	0	Accesory	Catalase	1e-179
FE947220.1	SmaSNP_87	LG11	Vera et al., 2011	0	Accesory	Pancreatic protein with two somatomedin B domains n=1 Tax=Paralichthys olivaceus RepID=Q9PTU6_PAROL	0
FE946349.1	SmaSNP_88	Unlinked	Vera et al., 2011	n.a.	UnLinked	40S ribosomal protein S4, Y isoform 1 n=27 Tax=Euteleostomi RepID=RS4Y1_HUMAN	1e-146
FE946626.1	SmaSNP_89	Unlinked	Vera et al., 2011	n.a.	UnLinked	Lithognathus mormyrus clone lmos8p09f04 mRNA sequence	2e-20
FE946565.1	SmaSNP_9	LG02	Vera et al., 2011	11.026	LOD<3.0	eukaryotic translation elongation factor 1 beta 2	2e-85
HS031942	SmaSNP_94	LG07	Vera et al., 2011	17.212	Framework	Nattectin precursor	9e-32
FE951855.1	SmaSNP_95	LG22	Vera et al., 2011	0	Accesory	Paralichthys olivaceus progranulin (pGRN)	1e-125
AY641451	Sma-USC1	LG01	Genetics2007	14.356	Framework	Anonymous
DQ470747	Sma-USC10	LG05	Genetics2007	61.441	LOD<3.0	Anonymous
DQ810900	Sma-USC100	LG04	Genetics2007	19.791	Framework	Anonymous
DQ810901	Sma-USC101	LG01	Genetics2007	74.079	Framework	Anonymous
DQ810902	Sma-USC102	LG04	Genetics2007	19.889	Framework	PREDICTED: Callithrix jacchus synaptic vesicle membrane protein VAT-1 homolog-like (LOC100414966), mRNA	1e-12
DQ810903	Sma-USC103	LG15	Genetics2007	50.178	Framework	Anonymous
DQ810904	Sma-USC104	LG01	Genetics2007	57.44	Framework	Anonymous
DQ810907	Sma-USC107	LG06	Genetics2007	21.603	Framework	Anonymous
DQ810908	Sma-USC108	LG19	Genetics2007	10.596	LOD<3.0	Anonymous
DQ810909	Sma-USC109	LG02	Genetics2007	51.553	Framework	Anonymous
DQ470748	Sma-USC11	LG10	Genetics2007	41.239	Framework	Anonymous
DQ810910	Sma-USC110	LG06	Genetics2007	37.626	Framework	Anonymous
DQ810911	Sma-USC111	LG15	Genetics2007	43.916	Framework	Anonymous
DQ810912	Sma-USC112	LG02	Genetics2007	85.692	LOD<3.0	Anonymous
DQ810913	Sma-USC113	LG10	Genetics2007	44.728	Framework	Anonymous
DQ810915	Sma-USC115	LG13	Genetics2007	34.918	LOD<3.0	Anonymous
DQ810916	Sma-USC116	LG11	Genetics2007	52.606	LOD<3.0	Anonymous
DQ810917	Sma-USC117	LG21	Genetics2007	13.322	Framework	Anonymous
DQ810918	Sma-USC118	LG09	Genetics2007	8.569	Framework	Anonymous
DQ470749	Sma-USC12	LG05	Genetics2007	45.328	Framework	Salmo salar clone ssal-rgf-536-073 Single-stranded DNA-binding protein 3 putative mRNA, partial cds	1e-09
DQ810923	Sma-USC123	LG22	Genetics2007	5.908	Framework	Anonymous
DQ810925	Sma-USC125	LG13	Genetics2007	21.476	Framework	Anonymous
DQ810926	Sma-USC126	LG09	Genetics2007	26.947	Framework	Anonymous
DQ810928	Sma-USC128	LG16	Genetics2007	23.711	Framework	Salmo salar Solute carrier family 41 member 2 (s41a2), mRNA	5e-31
DQ810929	Sma-USC129	LG19	Genetics2007	23.42	Framework	Anonymous
DQ470750	Sma-USC13	LG01	Genetics2007	86.91	Framework	Thunnus orientalis hspb1, ywhag genes for heat shock protein beta-1, 14-3-3 protein gamma, complete cds	3e-08
DQ810932	Sma-USC132	LG06	Genetics2007	45.714	Framework	PREDICTED: Xenopus (Silurana) tropicalis inositol 1,4,5-triphosphate receptor, type 2 (itpr2), mRNA	4e-12
DQ810933	Sma-USC133	LG12	Genetics2007	25.539	Framework	Anonymous
DQ810934	Sma-USC134	LG17	Genetics2007	47.294	Framework	Anonymous
DQ810935	Sma-USC135	LG07	Genetics2007	25.008	Framework	Anonymous
DQ810936	Sma-USC136	LG16	Genetics2007	41.027	Framework	Anonymous
DQ810937	Sma-USC137	LG18	Genetics2007	15.977	Framework	Anonymous
DQ810938	Sma-USC138	LG17	Genetics2007	18.343	Framework	Anonymous
DQ810939	Sma-USC139	LG01	Genetics2007	53.507	Framework	Anonymous
DQ470751	Sma-USC14	LG22	Genetics2007	2.628	Framework	Anonymous
DQ810942	Sma-USC142	LG17	Genetics2007	49.386	Framework	Anonymous
DQ810943	Sma-USC143	LG12	Genetics2007	30.098	Framework	Anonymous
DQ810944	Sma-USC144	LG03	Genetics2007	28.056	Framework	Anonymous
DQ810946	Sma-USC146	LG14	Genetics2007	0	Framework	Anonymous
DQ810947	Sma-USC147	LG06	Genetics2007	19.494	Framework	Anonymous
DQ810948	Sma-USC148	LG21	Genetics2007	10.949	Framework	Anonymous
DQ810949	Sma-USC149	LG15	Genetics2007	51.888	Framework	Anonymous
DQ470752	Sma-USC15	LG01	Genetics2007	44.802	Framework	Anonymous
DQ810950	Sma-USC150	LG09	Genetics2007	2.683	Framework	Anonymous
DQ810952	Sma-USC152	LG11	Genetics2007	7.041	Framework	Anonymous
DQ810954	Sma-USC154	LG07	Genetics2007	11.52	Framework	Anonymous
DQ810955	Sma-USC155	LG13	Genetics2007	66.527	Framework	Anonymous
DQ810957	Sma-USC157	LG03	Genetics2007	37.987	Framework	Anonymous
DQ810958	Sma-USC158	LG11	Genetics2007	28.775	Framework	Anonymous
DQ810959	Sma-USC159	LG06	Genetics2007	74.284	LOD<3.0	Anonymous
DQ470753	Sma-USC16	LG13	Genetics2007	31.976	Framework	Anonymous
DQ810960	Sma-USC160	LG18	Genetics2007	13.306	Framework	Gasterosteus aculeatus pituitary homeobox 1 (Pitx1) gene, Pitx1-SALR allele, complete cds, alternatively spliced	3e-27
DQ810961	Sma-USC161	LG02	Genetics2007	22.856	Framework	Anonymous
DQ810962	Sma-USC162	LG10	Genetics2007	35.119	Framework	Anonymous
DQ810963	Sma-USC163	LG10	Genetics2007	43.502	Framework	Anonymous
DQ810964	Sma-USC164	LG23	Genetics2007	0	Framework	Anonymous
DQ810965	Sma-USC165	LG11	Pardo et al., 2007	40.294	Framework	Anonymous
DQ810966	Sma-USC166	LG02	Genetics2007	10.087	LOD<3.0	Anonymous
DQ810967	Sma-USC167	LG04	Genetics2007	19.819	Framework	Anonymous
DQ810968	Sma-USC168	LG02	Genetics2007	31.248	Framework	Anonymous
DQ810969	Sma-USC169	LG12	Genetics2007	0	Accesory	Anonymous
DQ470754	Sma-USC17	LG03	Genetics2007	24.508	Framework	Anonymous
DQ810970	Sma-USC170	LG08	Genetics2007	29.442	Framework	Anonymous
DQ810971	Sma-USC171	LG02	Genetics2007	52.63	Framework	Anonymous
DQ810972	Sma-USC172	LG16	Genetics2007	20.61	Framework	Anonymous
DQ810974	Sma-USC174	LG07	Genetics2007	30.398	Framework	Anonymous
DQ810975	Sma-USC175	LG10	Genetics2007	0	LOD<3.0	Anonymous
DQ810976	Sma-USC176	LG20	Genetics2007	0	Framework	Anonymous
DQ810977	Sma-USC177	LG04	Genetics2007	23.034	Framework	Anonymous
DQ810978	Sma-USC178	LG07	Genetics2007	0	LOD<3.0	Anonymous
DQ810979	Sma-USC179	LG03	Genetics2007	46.632	Framework	Anonymous
DQ470755	Sma-USC18	LG08	Genetics2007	39.598	Framework	Anonymous
DQ810983	Sma-USC183	LG12	Genetics2007	8.219	LOD<3.0	Anonymous
DQ810984	Sma-USC184	LG12	Genetics2007	7.06	Framework	Anonymous
DQ810985	Sma-USC185	LG02	Genetics2007	49.048	Framework	Anonymous
DQ810986	Sma-USC186	LG02	Genetics2007	12.191	LOD<3.0	Anonymous
DQ810987	Sma-USC187	LG02	Genetics2007	52.458	Framework	Anonymous
DQ810988	Sma-USC188	LG06	Genetics2007	8.771	Framework	Anonymous
DQ470756	Sma-USC19	LG12	Genetics2007	24.745	Framework	Anonymous
DQ810991	Sma-USC191	LG05	Pardo et al., 2007	36.234	Framework	Anonymous
DQ810993	Sma-USC193	LG18	Genetics2007	0	Framework	Anonymous
DQ810994	Sma-USC194	LG08	Genetics2007	3.735	Framework	Anonymous
DQ810995	Sma-USC195	LG16	Genetics2007	20.899	Framework	Oreochromis niloticus SRY-box containing transcription factor 5 (Sox5) gene	3e-08
DQ810998	Sma-USC198	LG05	Genetics2007	45.06	Framework	Anonymous
AY641450	Sma-USC2	LG23	Genetics2007	12.782	Framework	Anonymous
DQ470757	Sma-USC20	LG12	Genetics2007	20.281	Framework	Homo sapiens guanine nucleotide binding protein (G protein), q polypeptide (GNAQ)	4e-27
DQ811000	Sma-USC200	LG03	Genetics2007	59.271	Framework	Anonymous
DQ811001	Sma-USC201	LG11	Genetics2007	6.989	Framework	Anonymous
DQ811002	Sma-USC202	LG05	Genetics2007	48.915	Framework	Anonymous
DQ811003	Sma-USC203	LG13	Genetics2007	23.752	Framework	Anonymous
DQ811004	Sma-USC204	LG07	Genetics2007	0	Accesory	Anonymous
DQ811005	Sma-USC205	LG04	Genetics2007	61.942	Framework	Anonymous
DQ811006	Sma-USC206	LG07	Genetics2007	5.698	Framework	Takifugu rubripes protocadherin gene locus 2, complete cds, alternatively spliced	6e-38
DQ811007	Sma-USC207	LG16	Pardo et al., 2007	3.671	LOD<3.0	Anonymous
DQ811008	Sma-USC208	LG08	Genetics2007	47.54	Framework	Anonymous
DQ470758	Sma-USC21	LG09	Genetics2007	52.331	Framework	Anonymous
DQ811010	Sma-USC210	LG24	Genetics2007	0	Framework	Anonymous
DQ811011	Sma-USC211	LG15	Genetics2007	31.22	Framework	Anonymous
DQ811013	Sma-USC213	LG14	Genetics2007	38.352	Framework	Anonymous
DQ811014	Sma-USC214	LG15	Genetics2007	8.793	Framework	Anonymous
DQ811015	Sma-USC215	LG13	Genetics2007	23.895	Framework	Anonymous
DQ811016	Sma-USC216	LG09	Genetics2007	0	Framework	Anonymous
DQ811017	Sma-USC217	LG10	Genetics2007	10.065	Framework	Anonymous
DQ811018	Sma-USC218	LG01	Genetics2007	80.053	LOD<3.0	Anonymous
DQ811019	Sma-USC219	LG02	Genetics2007	28.597	LOD<3.0	Anonymous
DQ470759	Sma-USC22	LG11	Genetics2007	42.957	Framework	Anonymous
DQ811020	Sma-USC220	LG14	Genetics2007	8.763	Framework	Anonymous
DQ811021	Sma-USC221	LG15	Genetics2007	52.097	Framework	Anonymous
DQ811022	Sma-USC222	LG01	Genetics2007	91.456	LOD<3.0	Anonymous
DQ811023	Sma-USC223	LG16	Genetics2007	54.141	Framework	TPA_inf: Takifugu rubripes SN4TDR gene for 4SNc-Tudor domain protein, complete cds	7e-15
DQ811024	Sma-USC224	LG07	Genetics2007	13.84	LOD<3.0	Anonymous
DQ811025	Sma-USC225	LG05	Genetics2007	54.627	LOD<3.0	Fugu rubripes PTPRc gene for CD45, exons 1-30	2e-08
DQ811026	Sma-USC226	LG09	Genetics2007	70.308	Framework	Anonymous
DQ811027	Sma-USC227	LG06	Genetics2007	46.783	Framework	Anonymous
DQ811028	Sma-USC228	LG01	Genetics2007	30.706	Framework	Anonymous
DQ811029	Sma-USC229	LG24	Genetics2007	6.707	Framework	Anonymous
DQ470760	Sma-USC23	LG19	Genetics2007	38.094	Framework	Anonymous
DQ811030	Sma-USC230	LG04	Genetics2007	63.745	Framework	Anonymous
DQ811031	Sma-USC231	LG21	Genetics2007	18.074	Framework	Anguilla anguilla mRNA for guanylate cyclase C type 1 (Gucy2c.1 gene)	1e-09
DQ811032	Sma-USC232	LG15	Genetics2007	52.379	Framework	Anonymous
DQ811033	Sma-USC233	LG01	Genetics2007	92.64	Framework	Anonymous
DQ811034	Sma-USC234	LG21	Genetics2007	20.651	Framework	Anonymous
DQ811035	Sma-USC235	LG11	Genetics2007	50.685	Framework	Anonymous
DQ811038	Sma-USC238	LG07	Genetics2007	4.183	Framework	Anonymous
DQ470761	Sma-USC24	LG19	Genetics2007	22.749	Framework	Anonymous
DQ811041	Sma-USC241	LG22	Genetics2007	4.316	Framework	Anonymous
DQ811042	Sma-USC242	LG02	Genetics2007	18.018	Framework	Anonymous
DQ811044	Sma-USC244	LG10	Genetics2007	43.512	Framework	Anonymous
DQ811045	Sma-USC245	LG02	Genetics2007	41.173	Framework	Anonymous
DQ811047	Sma-USC247	LG05	Genetics2007	36.111	Framework	Anonymous
DQ811048	Sma-USC248	LG10	Genetics2007	0	Accesory	Anonymous
DQ811049	Sma-USC249	LG02	Genetics2007	44.762	Framework	Anonymous
DQ470762	Sma-USC25	LG14	Genetics2007	41.022	Framework	Anonymous
DQ811050	Sma-USC250	LG16	Genetics2007	31.834	Framework	Anonymous
DQ811052	Sma-USC252	LG23	Genetics2007	60.742	LOD<3.0	Anonymous
DQ811053	Sma-USC253	LG14	Genetics2007	55.701	Framework	Anonymous
DQ811054	Sma-USC254	LG05	Genetics2007	16.452	Framework	Anonymous
DQ811056	Sma-USC256	LG16	Genetics2007	32.341	Framework	Anonymous
DQ811058	Sma-USC258	LG11	Genetics2007	4.286	Framework	Anonymous
DQ470763	Sma-USC26	LG10	Genetics2007	42.621	Framework	Anonymous
DQ811063	Sma-USC263	LG19	Genetics2007	25.418	LOD<3.0	Anonymous
DQ811064	Sma-USC264	LG06	Genetics2007	87.238	LOD<3.0	Anonymous
DQ811065	Sma-USC265	LG05	Genetics2007	51.886	Framework	Anonymous
DQ811066	Sma-USC266	LG12	Genetics2007	60.323	Framework	PREDICTED: Taeniopygia guttata similar to WD repeat and FYVE domain containing 3 (LOC100230240), mRNA	4e-07
DQ811067	Sma-USC267	LG13	Genetics2007	14.453	LOD<3.0	Anonymous
DQ811068	Sma-USC268	LG01	Genetics2007	0.909	LOD<3.0	Anonymous
DQ811069	Sma-USC269	LG08	Genetics2007	29.395	LOD<3.0	Anonymous
DQ470764	Sma-USC27	LG13	Genetics2007	0	Accesory	Anonymous
DQ811070	Sma-USC270	LG05	Genetics2007	0	Framework	Anonymous
DQ811071	Sma-USC271	LG01	Genetics2007	56.423	Framework	Anonymous
DQ811072	Sma-USC272	LG07	Genetics2007	27.086	Framework	Anonymous
DQ811073	Sma-USC273	LG23	Genetics2007	11.2	Framework	Anonymous
DQ811075	Sma-USC275	LG11	Genetics2007	51.699	Framework	Anonymous
DQ811077	Sma-USC277	LG04	Genetics2007	28.493	Framework	Anonymous
DQ811078	Sma-USC278	LG05	Genetics2007	55.277	Framework	Anonymous
DQ811079	Sma-USC279	LG10	Genetics2007	0.827	LOD<3.0	Anonymous
DQ470765	Sma-USC28	LG06	Genetics2007	28.776	Framework	Anonymous
DQ811080	Sma-USC280	LG13	Genetics2007	0	Framework	Anonymous
DQ811081	Sma-USC281	LG10	Genetics2007	67.257	Framework	Anonymous
DQ811082	Sma-USC282	LG16	Genetics2007	45.947	Framework	Anonymous
DQ811083	Sma-USC283	LG09	Pardo et al., 2007	0	Accesory	Anonymous
DQ811084	Sma-USC284	LG20	Genetics2007	35.555	Framework	Anonymous
DQ811085	Sma-USC285	LG16	Genetics2007	47.255	Framework	Anonymous
JF923619	Sma-USC286	Unlinked	present work	n.a.	UnLinked	Anonymous		F:GCAGACAGCATTCATTCAGA; R:CACGCACTCATACACAAACA	52ºC
JF923620	Sma-USC287	LG15	present work	50.86	Framework	Anonymous		F:AACCCGCTGATGAAGCAG; R:ACGCAGTAATCCCAACCT	52ºC
JF923621	Sma-USC288	LG05	present work	6.521	Framework	Anonymous		F:GGCAAAAGGTCACTGTCGT R:CTCACCCCCAAGCGTAAC	55ºC
DQ470766	Sma-USC29	LG20	Genetics2007	5.111	Framework	Anonymous
DQ470767	Sma-USC30	LG03	Genetics2007	4.114	Framework	Anonymous
DQ470768	Sma-USC31	LG17	Genetics2007	18.299	Framework	Anonymous
DQ470769	Sma-USC32	LG15	Genetics2007	28.216	Framework	Anonymous
DQ470770	Sma-USC33	LG14	Genetics2007	2.161	Framework	Anonymous
DQ470771	Sma-USC34	LG13	Genetics2007	23.687	Framework	Anonymous
DQ470772	Sma-USC35	LG12	Genetics2007	4.877	Framework	Anonymous
DQ470773	Sma-USC36	LG02	Genetics2007	50.3	LOD<3.0	Anonymous
DQ470774	Sma-USC37	LG07	Genetics2007	31.589	LOD<3.0	Anonymous
DQ810838	Sma-USC38	LG23	Genetics2007	20.119	Framework	Anonymous
AY641452	Sma-USC4	LG15	Genetics2007	25.934	Framework	Anonymous
DQ810840	Sma-USC40	LG22	Genetics2007	5.812	Framework	Anonymous
DQ810841	Sma-USC41	LG21	Genetics2007	2.628	Framework	Anonymous
DQ810842	Sma-USC42	LG01	Genetics2007	52.993	Framework	Anonymous
DQ810843	Sma-USC43	LG02	Genetics2007	56.728	Framework	Anonymous
DQ810844	Sma-USC44	LG02	Genetics2007	41.917	Framework	Anonymous
DQ810845	Sma-USC45	LG15	Genetics2007	16.678	Framework	Anonymous
DQ810846	Sma-USC46	LG02	Genetics2007	9.183	Framework	Anonymous
DQ810847	Sma-USC47	LG04	Genetics2007	0	Framework	Anonymous
DQ810848	Sma-USC48	LG08	Genetics2007	42.143	Framework	Anonymous
DQ810849	Sma-USC49	Unlinked	Pardo et al., 2007	n.a.	UnLinked	Anonymous
DQ810850	Sma-USC50	LG16	Genetics2007	55.605	Framework	Anonymous
DQ810851	Sma-USC51	LG02	Genetics2007	0	Accesory	Anonymous
DQ810852	Sma-USC52	LG17	Genetics2007	27.806	Framework	Anonymous
DQ810853	Sma-USC53	LG10	Genetics2007	61.492	Framework	Anonymous
DQ810854	Sma-USC54	LG23	Genetics2007	21.875	Framework	Anonymous
DQ810855	Sma-USC55	LG17	Genetics2007	25.623	Framework	Anonymous
DQ810856	Sma-USC56	LG12	Genetics2007	26.761	Framework	Anonymous
DQ810857	Sma-USC57	LG09	Genetics2007	48.932	Framework	Anonymous
DQ810858	Sma-USC58	LG22	Genetics2007	25.543	Framework	Anonymous
DQ810859	Sma-USC59	LG08	Genetics2007	0	Framework	Anonymous
DQ810860	Sma-USC60	LG12	Genetics2007	0	Framework	Anonymous
DQ810862	Sma-USC62	LG11	Genetics2007	36.943	Framework	PREDICTED: Pan troglodytes similar to forkhead-related transcription factor 1B, transcript variant 12 (LOC736525), mRNA	7e-06
DQ810863	Sma-USC63	LG14	Genetics2007	32.127	Framework	Anonymous
DQ810864	Sma-USC64	LG02	Genetics2007	54.994	LOD<3.0	Anonymous
DQ810865	Sma-USC65	LG05	Genetics2007	18.096	Framework	Anonymous
DQ810867	Sma-USC67	LG18	Pardo et al., 2007	0	Accesory	Anonymous
DQ810868	Sma-USC68	LG03	Genetics2007	67.752	LOD<3.0	Anonymous
AJ224993	Sma-USC7	LG04	Genetics2007	48.809	Framework	Psetta maxima mRNA for insulin-like growth factor 1 receptor	0
DQ810872	Sma-USC72	Unlinked	Pardo et al., 2007	n.a.	UnLinked	Anonymous
DQ810874	Sma-USC74	LG14	Genetics2007	45.384	Framework	Anonymous
DQ810875	Sma-USC75	LG21	Genetics2007	9.587	Framework	Anonymous
DQ810876	Sma-USC76	LG13	Genetics2007	24.955	Framework	Anonymous
DQ810877	Sma-USC77	LG03	Genetics2007	73.922	LOD<3.0	Anonymous
DQ810878	Sma-USC78	LG15	Genetics2007	0	Framework	Anonymous
DQ810879	Sma-USC79	LG10	Genetics2007	62.317	Framework	Homo sapiens phospholipase C, eta 2, mRNA (cDNA clone IMAGE:40114303), partial cds	8e-18
DQ470745	Sma-USC8	LG11	Genetics2007	39.184	LOD<3.0	Anonymous
DQ810880	Sma-USC80	LG22	Genetics2007	5.548	Framework	Anonymous
DQ810881	Sma-USC81	LG14	Genetics2007	26.353	Framework	Anonymous
DQ810882	Sma-USC82	LG14	Genetics2007	25.113	Framework	Anonymous
DQ810883	Sma-USC83	Unlinked	Genetics2007	n.a.	UnLinked	Anonymous
DQ810884	Sma-USC84	LG02	Genetics2007	40.994	Framework	Anonymous
DQ810885	Sma-USC85	LG14	Genetics2007	6.461	Framework	Anonymous
DQ810886	Sma-USC86	LG19	Genetics2007	24.246	Framework	Anonymous
DQ810887	Sma-USC87	LG21	Genetics2007	3.042	Framework	Anonymous
DQ810888	Sma-USC88	LG05	Genetics2007	52.592	Framework	Anonymous
DQ810889	Sma-USC89	LG12	Genetics2007	15.221	Framework	Mus musculus metaxin 3 (Mtx3)	7e-08
DQ470746	Sma-USC9	LG13	Genetics2007	13.138	Framework	PREDICTED: Danio rerio neurabin-2-like (LOC558232), mRNA	2e-22
DQ810890	Sma-USC90	LG02	Genetics2007	0	Framework	Anonymous
DQ810891	Sma-USC91	LG17	Genetics2007	5.424	Framework	Anonymous
DQ810892	Sma-USC92	LG20	Genetics2007	30.566	Framework	Anonymous
DQ810893	Sma-USC93	LG03	Genetics2007	0	LOD<3.0	Anonymous
DQ810894	Sma-USC94	LG13	Genetics2007	23.621	Framework	Anonymous
DQ810895	Sma-USC95	LG20	Genetics2007	0	Accesory	Anonymous
DQ810896	Sma-USC96	LG10	Genetics2007	61.152	Framework	Anonymous
DQ810897	Sma-USC97	LG22	Genetics2007	4.263	Framework	Anonymous
DQ810898	Sma-USC98	LG03	Genetics2007	76.49	LOD<3.0	Anonymous
FE944126	SmaUSC-E1	LG17	Bouza et al., 2008	55.844	Framework	Eukaryotic translation initiation factor 2, subunit 3	4e-54
FE945293	SmaUSC-E10	LG13	Bouza et al., 2008	49.493	Framework	Hemoglobin beta-2 subunit	1e-136
FE947162	SmaUSC-E11	LG16	Bouza et al., 2008	21.302	LOD<3.0	Chloride channel CLC-3	2e-19
FE947465	SmaUSC-E12	LG17	Bouza et al., 2008	67.061	LOD<3.0	Trap alpha gene for translocon associated protein alpha homolog, exons 1-9	3e-39
FE947485	SmaUSC-E13	LG18	Bouza et al., 2008	12.172	Framework	p47phox	3e-24
FE947815	SmaUSC-E14	LG12	Bouza et al., 2008	24.234	Framework	Mus musculus BAC clone RP23-136G17	2e-06
FE943893	SmaUSC-E15	LG01	Bouza et al., 2008	51.104	Framework	Agkistrodon contortrix clone	1e-08
FE944108	SmaUSC-E16	LG09	Bouza et al., 2008	9.355	Framework	No annotation data
FE944159	SmaUSC-E17	LG02	Bouza et al., 2008	0	Accesory	selenoprotein U	7e-07
FE944227	SmaUSC-E18	LG14	Bouza et al., 2008	31.758	Framework	Zebrafish DNA sequence from clone CH211-219C8 in linkage group 1	8e-19
FE944607	SmaUSC-E19	LG18	Bouza et al., 2008	25.892	Framework	Tetraodon nigroviridis full-length cDNA	2e-28
FE946387	SmaUSC-E2	LG09	Bouza et al., 2008	50.21	Framework	type I keratin-like protein
FE944666	SmaUSC-E20	LG10	Bouza et al., 2008	11.75	Framework	Anguilla marmorata clone AM-48 microsatellite sequence
FE943127	SmaUSC-E21	LG12	Bouza et al., 2008	28.132	Framework	Mus musculus chromosome 3, clone RP23-100B7	3e-11
FE944821	SmaUSC-E22	LG12	Bouza et al., 2008	31.575	Framework	Zebrafish DNA sequence from clone DKEY-5P1 in linkage group 20	2e-06
FE945024	SmaUSC-E23	LG09	Bouza et al., 2008	29.277	Framework	3-hydroxybutyrate dehydrogenase type 2	5e-59
FE949423	SmaUSC-E24	LG11	Bouza et al., 2008	34.751	Framework	PRA1 family protein 3	5e-57
FE949634	SmaUSC-E25	LG12	Bouza et al., 2008	0	Accesory	Tetraodon nigroviridis full-length cDNA	2e-58
FE951828	SmaUSC-E27	LG10	Bouza et al., 2008	26.545	Framework	serine/threonine kinase receptor type1	1e-26
FE946191	SmaUSC-E28	LG14	Bouza et al., 2008	4.039	Framework	proliferation-associated 2G4, b	5e-69
FE946649	SmaUSC-E29	LG06	Bouza et al., 2008	40.181	Framework	Tetraodon nigroviridis full-length cDNA	6e-95
FE947490	SmaUSC-E3	LG04	Bouza et al., 2008	54.733	Framework	elastase 2 precursor	1e-171
FE946656	SmaUSC-E30	LG05	Bouza et al., 2008	6.356	Framework	Zebrafish DNA sequence from clone CH73-217G13 in linkage group 1	3e-10
FE946813	SmaUSC-E31	LG23	Bouza et al., 2008	49.841	LOD<3.0	Tetraodon nigroviridis full-length cDNA	2e-51
FE946913	SmaUSC-E32	LG10	Bouza et al., 2008	32.175	Framework	Activator of basal transcription 1	5e-14
FE947436	SmaUSC-E33	LG23	Bouza et al., 2008	46.864	Framework	Trifunctional enzyme subunit beta, mitochondrial precursor putative	1e-34
FE947476	SmaUSC-E34	LG03	Bouza et al., 2008	36.826	Framework	Pan troglodytes BAC clone CH251-503F22	2e-07
FE947646	SmaUSC-E36	LG09	Bouza et al., 2008	21.202	LOD<3.0	protein disulfide-isomerase A2 precursor	3e-36
FE947783	SmaUSC-E37	Unlinked	Bouza et al., 2008	n.a.	UnLinked	Zebrafish DNA sequence from clone DKEY-265E17 in linkage group 23	8e-06
FE948185	SmaUSC-E38	LG13	Bouza et al., 2008	58.91	Framework	myosin light chain kinase, smooth muscle-like	6e-15
FE943659	SmaUSC-E39	LG22	Bouza et al., 2008	8.999	Framework	No annotation data
FE949040	SmaUSC-E4	LG08	Bouza et al., 2008	47.814	Framework	microglobulin beta 2	5e-79
FE945308	SmaUSC-E40	LG18	Bouza et al., 2008	11.133	Framework	p47phox	1e-16
FE948445	SmaUSC-E41	LG09	Bouza et al., 2008	40.111	Framework	helicase with zinc finger domain	3e-27
FE945758	SmaUSC-E42	LG01	Bouza et al., 2008	0	LOD<3.0	hydroxyacid-oxoacid transhydrogenase, mitochondrial precursor	2e-31
FE945769	SmaUSC-E43	LG08	Bouza et al., 2008	14.268	Framework	microRNA 144	2e-19
FE950878	SmaUSC-E5	LG09	Bouza et al., 2008	38.102	Framework	Urocerus antennatus EcR-A mRNA for ecdysone receptor A isoform
FE943611	SmaUSC-E6	LG02	Bouza et al., 2008	41.818	Framework	similar to apolipoprotein C-I	9e-25
FE951426	SmaUSC-E7	LG06	Bouza et al., 2008	0	Accesory	similar to fibroblast growth factor receptor substrate 2	2e-14
FE946444	SmaUSC-E8	LG15	Bouza et al., 2008	1.568	Framework	Galectin-9	4e-06
Z78097 (EMBL)	Smax-01	LG15	Genetics2007	45.716	Framework	Anonymous
Z78101 (EMBL)	Smax-02	LG17	Genetics2007	12.79	Framework	Anonymous
Z78098 (EMBL)	Smax-03	LG03	Genetics2007	69.986	LOD<3.0	Anonymous
Z78099 (EMBL)	Smax-04b	LG19	Genetics2007	33.575	Framework	Anonymous
DQ365892	TUR01	Unlinked	Liu et al., 2006	n.a.	UnLinked	Anonymous (RAPDs)
DQ365893	TUR02	Unlinked	Liu et al., 2006	n.a.	UnLinked	Anonymous (RAPDs)
DQ365894	TUR03	LG13	Liu et al., 2006	61.302	Framework	Anonymous (RAPDs)
